# Supplementary material for: Distinct UPR and Autophagic Functions Define Cell-Specific Responses to Proteotoxic Stress in Microglial and Neuronal Cell Lines
Source: Cells. 2024 Dec 15;13(24):2069. doi: 10.3390/cells13242069 (PMC11674117; doi:10.3390/cells13242069)
Supplement: Supplementary file 1 [file cells-13-02069-s001.zip]

Archive with 5 entries (5 files):
- Data Sheet 1.PDF
- Data Sheet 2.PDF
- Data Sheet 3.PDF
- Data Sheet 4.PDF
- Data Sheet 5.PDF
